# Supplementary material for: Acid Strength Effects on Dimerization during Metal-Free Catalytic Dioxygen Reduction
Source: J Am Chem Soc. 2024 Aug 29;146(36):24892–900. doi: 10.1021/jacs.4c05708 (PMC11403605; doi:10.1021/jacs.4c05708)
Supplement: Supplementary file 2 — ja4c05708_si_002.xyz [file ja4c05708_si_002.xyz]

2
O2_S_1_C_0_optfreq E(UB3LYP) = -150.394063
O       0.000000    0.000000    0.601959
O       0.000000    0.000000   -0.601959
2
O2_S_half_C_m1_optfreq E(UB3LYP) = -150.505866
O       0.000000    0.000000    0.672106
O       0.000000    0.000000   -0.672106
3
O2H_S_half_C_0_optfreq E(UB3LYP) = -150.986835
O       0.056000   -0.607000   -0.000000
H      -0.890000   -0.879000    0.000000
O       0.056000    0.717000   -0.000000
3
O2H_S_0_C_m1_optfreq E(RB3LYP) = -151.111399
O       0.056000   -0.698000   -0.000000
H      -0.891000   -0.876000    0.000000
O       0.056000    0.808000    0.000000
4
H2O2_S_0_C_0_optfreq E(RB3LYP) =  -151.630459904
O      -0.716000   -0.107000   -0.066000
H      -1.016000    0.603000    0.527000
O       0.716000    0.107000   -0.066000
H       1.016000   -0.603000    0.527000
3
H2O_S_0_C_0_optfreq E(RB3LYP) = -76.471797
O       0.000000    0.000000    0.118161
H       0.000000    0.763643   -0.472645
H       0.000000   -0.763643   -0.472645
6
HO2_dimer_S_1_C_0_optfreq E(UB3LYP) =  -301.979442922 
O      -1.471000    0.501000    0.367000
O      -1.947000   -0.566000   -0.258000
H      -0.501000    0.516000    0.153000
O       2.076000   -0.339000    0.182000
O       1.205000    0.442000   -0.423000
H       1.591000   -0.811000    0.900000
6
HO2_dimer_S_1_C_0_tsopt E(UB3LYP) =  -301.968751117
H      -0.211000    0.125000    0.302000
O       0.998000   -0.461000    0.408000
O      -1.210000    0.552000    0.253000
O      -1.947000   -0.338000   -0.313000
O       1.861000    0.175000   -0.408000
H       2.593000    0.456000    0.176000
8
TFAH_S_0_C_0_optfreq E(RB3LYP) = -527.048017
H      -2.491000   -0.937000   -0.005000
O      -1.519000   -1.039000    0.003000
O      -1.493000    1.222000    0.002000
C      -0.948000    0.157000    0.005000
C       0.594000   -0.001000    0.002000
F       1.000000   -0.609000   -1.125000
F       1.187000    1.189000    0.074000
F       1.003000   -0.742000    1.043000
7
TFA_S_0_C_m1_optfreq E(RB3LYP) = -526.594712
O      -0.815366   -1.719987    0.000000
O       1.417013   -1.337836    0.000000
C       0.216618   -1.029205    0.000000
C      -0.087237    0.513483    0.000000
F      -0.815366    0.880978    1.086918
F       1.009681    1.299922    0.000000
F      -0.815366    0.880978   -1.086918
15
TFA2H_S_0_C_m1_optfreq E(RB3LYP) = -1053.670129
H      -0.128444   -0.695078    0.039311
O      -1.211044   -0.769384    0.249220
O      -1.568998    1.058931   -1.032637
C      -1.919259    0.150871   -0.314151
C      -3.423356   -0.023307    0.041330
F      -3.620462    0.044114    1.372901
F      -4.181680    0.920682   -0.527831
F      -3.885085   -1.220453   -0.373405
O       1.642368    0.893440    1.249426
O       1.188760   -0.752028   -0.231755
C       1.924738    0.075989    0.386461
C       3.411476   -0.019024   -0.078215
F       3.912811   -1.258616    0.121591
F       3.531292    0.246509   -1.398596
F       4.216254    0.838902    0.569128
8
ClAcOH_S_0_C_0_optfreq E(RB3LYP) = -688.826849
H       -2.089955000      1.345987000     -0.372993000
O       -1.252438000      1.190152000      0.101720000
O       -1.701296000     -0.943453000     -0.436780000
C       -0.983197000     -0.121122000      0.074007000
C        0.318608000     -0.448366000      0.763703000
H        0.403892000      0.069768000      1.714784000
H        0.407833000     -1.520686000      0.892569000
Cl       1.699743000      0.091074000     -0.269420000
7
ClAcO_S_0_C_m1_optfreq E(RB3LYP) = -688.356936
O       -0.988560000      1.335821000     -0.000428000
O       -2.133354000     -0.607023000      0.000753000
C       -1.095352000      0.097945000      0.000099000
C        0.167719000     -0.795310000     -0.000945000
H        0.172717000     -1.427203000      0.883582000
H        0.172614000     -1.424203000     -0.887687000
Cl       1.776222000      0.070895000      0.000387000
15
ClAcO2H_S_0_C_m1_optfreq E(RB3LYP) = -1377.209666
H       0.349000   -0.045000    0.668000
O       1.412000   -0.221000    0.469000
O       1.548000    1.897000   -0.274000
C       2.028000    0.798000   -0.039000
C       3.498000    0.613000   -0.385000
H       3.627000    0.779000   -1.452000
H       4.081000    1.352000    0.159000
Cl      4.216000   -1.001000   -0.013000
O      -1.674000   -0.581000   -0.967000
O      -0.955000    0.081000    1.059000
C      -1.847000   -0.169000    0.176000
C      -3.245000    0.122000    0.737000
H      -3.425000   -0.495000    1.614000
H      -3.314000    1.169000    1.021000
Cl     -4.603000   -0.196000   -0.413000
51
Ph2Phenium_S_0_C_2_optfreq E(RB3LYP) = -1151.903471
C       3.448130    1.321115    0.442570
C       2.683493    2.439156    0.710535
C       0.703937    1.299863    0.143705
C       1.417552    0.085576    0.058354
C       2.841946    0.115163    0.137050
C      -0.703772    1.299908   -0.143427
C      -2.683130    2.439244   -0.710841
H      -3.120707    3.360396   -1.064981
C      -3.447914    1.321326   -0.442768
C      -2.841886    0.115405   -0.136839
C      -1.417523    0.085718   -0.057767
C      -0.677193   -1.129765    0.016875
C       0.677095   -1.129857   -0.015641
H       1.212015   -2.065712   -0.032063
H      -1.212274   -2.065526    0.033755
H       4.522123    1.400464    0.516789
H       3.121185    3.360377    1.064361
H      -4.521882    1.400730   -0.517264
C      -0.586443    3.589806   -1.100133
H       0.194020    3.171956   -1.733549
H      -1.264257    4.155906   -1.729374
C       0.586987    3.590012    1.099806
H       1.264940    4.156240    1.728792
H      -0.193415    3.172472    1.733491
C       0.000248    4.448962   -0.000243
H       0.764013    5.087663   -0.444372
H      -0.763495    5.087817    0.443749
N       1.357123    2.432135    0.571929
N      -1.356786    2.432138   -0.572002
C      -3.669963   -1.081388    0.083369
C      -4.702963   -1.387010   -0.809597
C      -3.473553   -1.894500    1.205242
C      -5.508502   -2.495951   -0.594432
H      -4.858306   -0.767196   -1.682862
C      -4.294661   -2.990705    1.426090
H      -2.697425   -1.651347    1.917973
C      -5.308257   -3.298450    0.524269
H      -6.294159   -2.732694   -1.300057
H      -4.143685   -3.603761    2.305051
H      -5.942122   -4.159122    0.694614
C       3.669806   -1.081728   -0.083258
C       3.472439   -1.895340   -1.204617
C       4.703603   -1.386975    0.808919
C       4.293361   -2.991622   -1.425717
H       2.695667   -1.652519   -1.916753
C       5.508967   -2.495995    0.593529
H       4.859700   -0.766821    1.681806
C       5.307755   -3.298975   -0.524650
H       4.141630   -3.605057   -2.304282
H       6.295227   -2.732431    1.298585
H       5.941491   -4.159703   -0.695197
51
Ph2Phenium_S_half_C_1_optfreq E(UB3LYP) = -1152.042847
C       3.466000    1.363000    0.198000
C       2.733000    2.477000    0.481000
C       0.684000    1.308000    0.131000
C       1.423000    0.090000   -0.004000
C       2.824000    0.115000    0.040000
C      -0.704000    1.323000   -0.102000
C      -2.759000    2.511000   -0.347000
H      -3.222000    3.474000   -0.506000
C      -3.486000    1.371000   -0.177000
C      -2.840000    0.118000   -0.098000
C      -1.438000    0.094000   -0.117000
C      -0.678000   -1.114000   -0.229000
C       0.674000   -1.108000   -0.235000
H       1.209000   -2.027000   -0.412000
H      -1.207000   -2.043000   -0.375000
H       4.543000    1.431000    0.196000
H       3.193000    3.419000    0.742000
H      -4.563000    1.439000   -0.139000
C      -0.693000    3.682000   -0.886000
H       0.039000    3.313000   -1.605000
H      -1.415000    4.284000   -1.430000
C       0.671000    3.557000    1.193000
H       1.396000    4.089000    1.803000
H      -0.057000    3.103000    1.865000
C      -0.014000    4.486000    0.208000
H       0.709000    5.159000   -0.256000
H      -0.741000    5.093000    0.750000
N       1.381000    2.453000    0.523000
N      -1.405000    2.503000   -0.359000
C      -3.660000   -1.104000   -0.001000
C      -4.760000   -1.278000   -0.849000
C      -3.396000   -2.084000    0.963000
C      -5.558000   -2.411000   -0.752000
H      -4.978000   -0.530000   -1.600000
C      -4.201000   -3.211000    1.065000
H      -2.571000   -1.950000    1.650000
C      -5.281000   -3.382000    0.205000
H      -6.396000   -2.536000   -1.426000
H      -3.987000   -3.955000    1.823000
H      -5.905000   -4.263000    0.283000
C       3.662000   -1.096000   -0.069000
C       4.733000   -1.118000   -0.970000
C       3.451000   -2.212000    0.750000
C       5.554000   -2.234000   -1.067000
H       4.910000   -0.262000   -1.608000
C       4.280000   -3.322000    0.658000
H       2.650000   -2.199000    1.476000
C       5.330000   -3.340000   -0.253000
H       6.370000   -2.239000   -1.779000
H       4.108000   -4.172000    1.306000
H       5.974000   -4.208000   -0.325000
53
Ph2Phenium_O2_S_half_C_1_tsopt E(UB3LYP) =  -1302.39882969
O       -2.875075000      0.121983000      1.934871000
C       -2.708180000      0.033239000      0.218751000
C        3.614288000      1.405673000     -0.014474000
C        2.848226000      2.538662000      0.182233000
C        0.840727000      1.307885000     -0.006682000
C        1.586404000      0.098267000     -0.028336000
C        3.011015000      0.162061000     -0.037999000
C       -0.581084000      1.276771000     -0.163415000
C       -2.654738000      2.323546000     -0.624716000
H       -3.139864000      3.210116000     -1.004780000
C       -3.359088000      1.233887000     -0.277502000
C       -1.239657000      0.054233000      0.030807000
C       -0.480810000     -1.133340000      0.054292000
C        0.878606000     -1.124725000     -0.052478000
H        1.423649000     -2.051083000     -0.127521000
H       -1.001598000     -2.077021000      0.106402000
H        4.688638000      1.502695000     -0.028506000
H        3.298372000      3.500813000      0.372214000
H       -4.435382000      1.255950000     -0.350725000
C       -0.610395000      3.467172000     -1.315355000
H        0.096203000      2.997931000     -2.000822000
H       -1.357122000      3.970227000     -1.921942000
C        0.787780000      3.689352000      0.720488000
H        1.508360000      4.306328000      1.246918000
H        0.062828000      3.325061000      1.444919000
C        0.102936000      4.446224000     -0.399711000
H        0.824274000      5.022821000     -0.979561000
H       -0.602167000      5.145752000      0.050203000
N        1.517651000      2.491857000      0.225212000
N       -1.288783000      2.396469000     -0.564816000
C       -3.422554000     -1.258996000     -0.064746000
C       -4.078933000     -1.412414000     -1.286789000
C       -3.420973000     -2.325168000      0.837359000
C       -4.720601000     -2.603509000     -1.602226000
H       -4.078084000     -0.599351000     -2.000098000
C       -4.068455000     -3.513763000      0.523171000
H       -2.919424000     -2.228026000      1.788596000
C       -4.719466000     -3.657920000     -0.696566000
H       -5.221176000     -2.705446000     -2.556151000
H       -4.061717000     -4.328801000      1.234981000
H       -5.221320000     -4.585278000     -0.939627000
C        3.859644000     -1.044003000     -0.057970000
C        4.860095000     -1.164243000     -1.026941000
C        3.721392000     -2.043964000      0.909622000
C        5.689819000     -2.276638000     -1.042381000
H        4.972003000     -0.395365000     -1.779979000
C        4.566335000     -3.144609000      0.901995000
H        2.972544000     -1.945442000      1.683283000
C        5.546207000     -3.267853000     -0.077454000
H        6.449491000     -2.367920000     -1.807125000
H        4.459958000     -3.905405000      1.663638000
H        6.198004000     -4.131333000     -0.086067000
O       -2.326147000      1.186710000      2.409017000
53
Ph2Phenium_O2_S_half_C_1_optfreqconstrained E(UB3LYP) =  -1302.43177471
O       -2.929116000     -0.031204000      1.978642000
C       -2.727865000      0.005104000      0.408608000
C        3.586191000      1.441792000     -0.135887000
C        2.817702000      2.579195000      0.030671000
C        0.816621000      1.325501000      0.010158000
C        1.573259000      0.121798000      0.028642000
C        2.996114000      0.195980000     -0.054697000
C       -0.611758000      1.275106000     -0.086356000
C       -2.715839000      2.291174000     -0.492846000
H       -3.219318000      3.165939000     -0.878197000
C       -3.401380000      1.215517000     -0.085356000
C       -1.246291000      0.058241000      0.187931000
C       -0.476530000     -1.116991000      0.270109000
C        0.879693000     -1.105395000      0.119403000
H        1.429714000     -2.031714000      0.094537000
H       -0.984214000     -2.060281000      0.408289000
H        4.657666000      1.547837000     -0.211398000
H        3.265217000      3.555080000      0.142370000
H       -4.480566000      1.225751000     -0.123020000
C       -0.717272000      3.402065000     -1.344436000
H       -0.044983000      2.894960000     -2.037452000
H       -1.501741000      3.865285000     -1.935657000
C        0.783332000      3.750908000      0.596671000
H        1.530820000      4.399638000      1.041626000
H        0.099068000      3.433155000      1.380044000
C        0.038506000      4.434985000     -0.530164000
H        0.728146000      4.973266000     -1.181918000
H       -0.645438000      5.159757000     -0.086055000
N        1.492885000      2.525653000      0.139655000
N       -1.345792000      2.374897000     -0.494675000
C       -3.390532000     -1.282545000     -0.045529000
C       -3.783356000     -1.385112000     -1.380701000
C       -3.581367000     -2.376379000      0.799230000
C       -4.357559000     -2.554080000     -1.863208000
H       -3.632234000     -0.546981000     -2.048076000
C       -4.162259000     -3.544555000      0.315894000
H       -3.277394000     -2.327433000      1.834049000
C       -4.551824000     -3.638726000     -1.014474000
H       -4.654237000     -2.615715000     -2.902574000
H       -4.306424000     -4.383171000      0.985284000
H       -5.002011000     -4.549648000     -1.387962000
C        3.858167000     -1.002939000     -0.047527000
C        4.806422000     -1.172574000     -1.060846000
C        3.786216000     -1.944340000      0.983766000
C        5.649747000     -2.275380000     -1.054997000
H        4.868283000     -0.447271000     -1.861832000
C        4.644270000     -3.035485000      0.995672000
H        3.076104000     -1.808573000      1.788032000
C        5.572170000     -3.208313000     -0.026213000
H        6.369143000     -2.404204000     -1.853418000
H        4.588376000     -3.750533000      1.806348000
H        6.234486000     -4.064497000     -0.018645000
O       -2.400331000      0.998477000      2.570064000
53
Ph2Phenium_metaO2_S_0_C_0_optfreq E(RB3LYP) = -1302.546357
C       3.594000    1.251000    0.152000
C       2.877000    2.408000    0.346000
C       0.825000    1.240000    0.233000
C       1.516000    0.018000    0.084000
C       2.937000    0.035000    0.058000
C      -0.701000    1.298000    0.310000
C      -2.580000    2.258000   -0.934000
H      -2.976000    3.118000   -1.460000
C      -3.356000    1.164000   -0.678000
C      -2.735000   -0.027000   -0.245000
C      -1.364000   -0.024000    0.006000
C      -0.583000   -1.195000   -0.075000
C       0.777000   -1.198000   -0.056000
H       1.317000   -2.119000   -0.202000
H      -1.094000   -2.134000   -0.242000
H       4.672000    1.302000    0.126000
H       3.350000    3.367000    0.485000
H      -4.415000    1.200000   -0.880000
C      -0.420000    3.220000   -1.414000
H       0.316000    2.619000   -1.954000
H      -1.048000    3.687000   -2.169000
C       0.874000    3.697000    0.681000
H       1.631000    4.346000    1.109000
H       0.103000    3.509000    1.417000
C       0.283000    4.284000   -0.588000
H       1.060000    4.742000   -1.202000
H      -0.419000    5.066000   -0.292000
N       1.536000    2.390000    0.411000
N      -1.269000    2.322000   -0.626000
C      -3.542000   -1.264000   -0.173000
C      -4.444000   -1.597000   -1.190000
C      -3.451000   -2.111000    0.938000
C      -5.220000   -2.747000   -1.105000
H      -4.525000   -0.959000   -2.060000
C      -4.230000   -3.257000    1.026000
H      -2.778000   -1.852000    1.745000
C      -5.116000   -3.582000    0.003000
H      -5.903000   -2.993000   -1.908000
H      -4.151000   -3.894000    1.898000
H      -5.723000   -4.477000    0.070000
C       3.746000   -1.197000   -0.068000
C       4.690000   -1.304000   -1.093000
C       3.626000   -2.240000    0.855000
C       5.484000   -2.438000   -1.204000
H       4.789000   -0.501000   -1.812000
C       4.433000   -3.365000    0.752000
H       2.912000   -2.160000    1.664000
C       5.359000   -3.471000   -0.280000
H       6.202000   -2.514000   -2.010000
H       4.338000   -4.160000    1.481000
H       5.982000   -4.352000   -0.363000
O      -2.267000    1.710000    2.086000
O      -0.880000    1.672000    1.665000
53
Ph2Phenium_paraO2_S_0_C_0_optfreq E(RB3LYP) = -1302.561816
C        3.564275000      1.462078000     -0.178586000
C        2.784121000      2.595160000     -0.047116000
C        0.794805000      1.314315000      0.012242000
C        1.572711000      0.117341000      0.067620000
C        2.989644000      0.211685000     -0.045818000
C       -0.630234000      1.241881000     -0.065945000
C       -2.771281000      2.232701000     -0.431387000
H       -3.285494000      3.103857000     -0.813742000
C       -3.428666000      1.176137000      0.046639000
C       -2.729891000     -0.039736000      0.573643000
C       -1.244173000      0.028061000      0.250002000
C       -0.463355000     -1.127089000      0.380157000
C        0.896921000     -1.111694000      0.218081000
H        1.458669000     -2.031719000      0.225051000
H       -0.964986000     -2.065316000      0.576105000
H        4.633285000      1.576565000     -0.275526000
H        3.217710000      3.581618000      0.013734000
H       -4.509350000      1.193600000      0.087311000
C       -0.796907000      3.303999000     -1.404737000
H       -0.137005000      2.774302000     -2.095091000
H       -1.598285000      3.738008000     -1.996864000
C        0.738944000      3.760348000      0.488924000
H        1.480418000      4.439654000      0.897658000
H        0.063105000      3.470396000      1.290166000
C       -0.024073000      4.382309000     -0.662696000
H        0.655721000      4.886893000     -1.351446000
H       -0.701219000      5.130231000     -0.246449000
N        1.460605000      2.526159000      0.084372000
N       -1.389401000      2.323528000     -0.487909000
C       -3.368601000     -1.291903000     -0.028570000
C       -3.332043000     -1.478898000     -1.411746000
C       -3.999152000     -2.251388000      0.759822000
C       -3.908793000     -2.599516000     -1.995451000
H       -2.844097000     -0.740622000     -2.035766000
C       -4.581314000     -3.375166000      0.176296000
H       -4.029724000     -2.117308000      1.830667000
C       -4.538271000     -3.554563000     -1.200937000
H       -3.867958000     -2.728051000     -3.070146000
H       -5.067149000     -4.112540000      0.803811000
H       -4.989593000     -4.428941000     -1.653088000
C        3.870455000     -0.975204000     -0.018397000
C        4.786990000     -1.175360000     -1.054764000
C        3.846979000     -1.874616000      1.051664000
C        5.647756000     -2.264915000     -1.031872000
H        4.811629000     -0.482753000     -1.886263000
C        4.720838000     -2.953239000      1.079573000
H        3.160123000     -1.716134000      1.871817000
C        5.618285000     -3.155609000      0.036003000
H        6.343011000     -2.416138000     -1.847698000
H        4.701363000     -3.635385000      1.919879000
H        6.293343000     -4.001634000      0.056662000
O       -2.855321000     -0.151910000      1.987597000
O       -2.321899000      1.033268000      2.655916000
53
Ph2Phenium_paraO2_S_0_C_0_tsopt E(RB3LYP) = E(RB3LYP) =  -1302.52018741
O      -1.945000    0.090000    2.046000
O      -1.046000    1.044000    2.240000
C      -2.701000    0.038000   -0.231000
C       3.550000    1.367000    0.203000
C       2.779000    2.469000    0.429000
C       0.773000    1.273000   -0.050000
C       1.544000    0.066000   -0.160000
C       2.935000    0.119000   -0.028000
C      -0.603000    1.263000   -0.335000
C      -2.667000    2.423000   -0.609000
H      -3.147000    3.371000   -0.805000
C      -3.371000    1.291000   -0.362000
C      -1.302000    0.025000   -0.371000
C      -0.521000   -1.163000   -0.509000
C       0.831000   -1.139000   -0.456000
H       1.393000   -2.042000   -0.634000
H      -1.032000   -2.096000   -0.697000
H       4.622000    1.445000    0.293000
H       3.202000    3.417000    0.724000
H      -4.446000    1.345000   -0.280000
C      -0.602000    3.579000   -1.231000
H       0.151000    3.194000   -1.921000
H      -1.311000    4.156000   -1.820000
C       0.651000    3.542000    0.920000
H       1.309000    4.101000    1.579000
H      -0.131000    3.080000    1.523000
C       0.050000    4.435000   -0.153000
H       0.812000    5.072000   -0.605000
H      -0.689000    5.085000    0.319000
N       1.432000    2.427000    0.352000
N      -1.308000    2.432000   -0.660000
C      -3.508000   -1.195000   -0.173000
C      -4.636000   -1.331000   -0.994000
C      -3.194000   -2.241000    0.703000
C      -5.411000   -2.483000   -0.956000
H      -4.895000   -0.536000   -1.680000
C      -3.975000   -3.389000    0.745000
H      -2.355000   -2.120000    1.372000
C      -5.082000   -3.518000   -0.086000
H      -6.270000   -2.573000   -1.607000
H      -3.721000   -4.183000    1.436000
H      -5.688000   -4.415000   -0.054000
C       3.795000   -1.081000   -0.110000
C       4.895000   -1.091000   -0.972000
C       3.564000   -2.197000    0.700000
C       5.730000   -2.198000   -1.041000
H       5.085000   -0.232000   -1.604000
C       4.406000   -3.299000    0.639000
H       2.734000   -2.191000    1.393000
C       5.488000   -3.306000   -0.235000
H       6.569000   -2.196000   -1.724000
H       4.220000   -4.151000    1.279000
H       6.141000   -4.167000   -0.285000
54
Ph2Phenium_O2H_S_half_C_2_optfreq E(UB3LYP) =  -1302.87292808
C        3.487242000      1.563631000     -0.508906000
C        2.650669000      2.656128000     -0.404402000
C        0.778948000      1.287000000     -0.002441000
C        1.625804000      0.152794000      0.082530000
C        3.023579000      0.304653000     -0.169159000
C       -0.638402000      1.106749000      0.084922000
C       -2.835289000      2.049198000      0.025823000
H       -3.424747000      2.906774000     -0.261924000
C       -3.369301000      0.988186000      0.682579000
C       -2.617089000     -0.288240000      0.821939000
C       -1.140644000     -0.108335000      0.547169000
C       -0.285341000     -1.198778000      0.712760000
C        1.047149000     -1.095458000      0.409797000
H        1.669823000     -1.975091000      0.430633000
H       -0.699180000     -2.149062000      1.017628000
H        4.529612000      1.732308000     -0.731451000
H        3.024023000      3.665601000     -0.487878000
H       -4.398199000      1.015259000      1.009764000
C       -1.115655000      3.072910000     -1.361243000
H       -0.495196000      2.534467000     -2.075941000
H       -2.013316000      3.406833000     -1.871926000
C        0.608830000      3.752164000      0.304948000
H        1.349983000      4.506829000      0.546084000
H        0.086308000      3.489356000      1.222958000
C       -0.355136000      4.239031000     -0.754555000
H        0.171919000      4.751058000     -1.559648000
H       -1.039863000      4.946960000     -0.287467000
N        1.353946000      2.533095000     -0.111373000
N       -1.532776000      2.082033000     -0.345872000
C       -3.301099000     -1.269887000     -0.135685000
C       -2.722681000     -1.614193000     -1.356893000
C       -4.561426000     -1.772190000      0.202460000
C       -3.385994000     -2.477617000     -2.218589000
H       -1.759001000     -1.216714000     -1.641634000
C       -5.212330000     -2.644310000     -0.657886000
H       -5.025095000     -1.490284000      1.137166000
C       -4.627407000     -2.998622000     -1.869904000
H       -2.928615000     -2.745405000     -3.162104000
H       -6.180210000     -3.043084000     -0.383355000
H       -5.139689000     -3.674726000     -2.542177000
C        3.981225000     -0.808768000     -0.070361000
C        4.884066000     -1.027950000     -1.116817000
C        4.047599000     -1.615009000      1.071396000
C        5.813983000     -2.053853000     -1.033869000
H        4.838707000     -0.407005000     -2.001898000
C        4.994485000     -2.625537000      1.157659000
H        3.382295000     -1.428431000      1.903342000
C        5.872669000     -2.853467000      0.103451000
H        6.495198000     -2.227634000     -1.856612000
H        5.047350000     -3.233323000      2.051492000
H        6.604465000     -3.648222000      0.170172000
O       -2.792977000     -0.866078000      2.128491000
O       -2.363538000      0.103069000      3.114329000
H       -1.483368000     -0.239669000      3.352600000
54
Ph2Phenium_O2H_S_half_C_2_tsopt E(UB3LYP) =  -1302.81033805
O       -2.818465000      0.012616000      1.951514000
C       -2.662083000     -0.005290000      0.160443000
C        3.645450000      1.392983000     -0.147250000
C        2.881627000      2.532707000     -0.002055000
C        0.880238000      1.293321000     -0.073457000
C        1.622278000      0.089683000     -0.028258000
C        3.048880000      0.146630000     -0.061258000
C       -0.545480000      1.232125000     -0.207068000
C       -2.632240000      2.311459000     -0.586603000
H       -3.125093000      3.200079000     -0.948329000
C       -3.334191000      1.215770000     -0.175684000
C       -1.203527000      0.012311000      0.028126000
C       -0.442560000     -1.159881000      0.181061000
C        0.915961000     -1.135669000      0.062145000
H        1.470739000     -2.059474000      0.068918000
H       -0.951702000     -2.096122000      0.344945000
H        4.718468000      1.492515000     -0.194626000
H        3.333689000      3.505222000      0.118013000
H       -4.412062000      1.251194000     -0.154826000
C       -0.630875000      3.399349000     -1.425293000
H        0.068513000      2.906497000     -2.097993000
H       -1.400180000      3.867594000     -2.029462000
C        0.830055000      3.697974000      0.564795000
H        1.568505000      4.343576000      1.027215000
H        0.153934000      3.356187000      1.345727000
C        0.079708000      4.407818000     -0.542237000
H        0.757701000      4.986229000     -1.169227000
H       -0.629959000      5.097594000     -0.086714000
N        1.549339000      2.487845000      0.081397000
N       -1.285833000      2.318707000     -0.645570000
C       -3.429348000     -1.254677000     -0.143755000
C       -3.048132000     -2.052594000     -1.224253000
C       -4.587145000     -1.571658000      0.568950000
C       -3.797358000     -3.170109000     -1.565847000
H       -2.177331000     -1.796537000     -1.811359000
C       -5.325491000     -2.697380000      0.230093000
H       -4.905905000     -0.947211000      1.390291000
C       -4.932306000     -3.500288000     -0.834697000
H       -3.493016000     -3.779488000     -2.406057000
H       -6.213127000     -2.942857000      0.797489000
H       -5.512921000     -4.374027000     -1.098981000
C        3.898978000     -1.051631000      0.006289000
C        4.909464000     -1.226344000     -0.945372000
C        3.758049000     -1.986571000      1.037903000
C        5.742082000     -2.333505000     -0.883171000
H        5.023093000     -0.508339000     -1.746560000
C        4.609093000     -3.079603000      1.107466000
H        3.010519000     -1.838871000      1.804947000
C        5.595256000     -3.260553000      0.143601000
H        6.507134000     -2.471151000     -1.635179000
H        4.503552000     -3.788123000      1.917751000
H        6.251505000     -4.118944000      0.195642000
O       -2.201309000      1.090872000      2.557625000
H       -1.310717000      0.762436000      2.776787000
104
Ph2Phenium2_O2_S_0_C_2_optfreq E(RB3LYP) = -2454.526275
C        2.967445000     -1.695178000      2.524999000
C        1.945221000     -2.625348000      2.505163000
C        0.324670000     -0.935548000      2.205327000
C        1.358052000      0.018238000      1.978699000
C        2.711483000     -0.373435000      2.207824000
C       -1.043445000     -0.513643000      2.255079000
C       -3.281511000     -0.721638000      3.023550000
H       -3.938158000     -1.264083000      3.687783000
C       -3.692610000      0.371606000      2.375339000
C       -2.808074000      1.086367000      1.415300000
C       -1.362592000      0.716304000      1.672740000
C       -0.328971000      1.602105000      1.324260000
C        0.986164000      1.312024000      1.555076000
H        1.741171000      2.062580000      1.392341000
H       -0.591570000      2.570576000      0.926093000
H        3.976515000     -2.041107000      2.688076000
H        2.135811000     -3.684722000      2.584619000
H       -4.707118000      0.720312000      2.501300000
C       -1.598262000     -2.223792000      3.950343000
H       -0.770257000     -1.795636000      4.518653000
H       -2.429823000     -2.350853000      4.636752000
C       -0.338229000     -3.327633000      2.116649000
H        0.198608000     -4.223211000      1.820303000
H       -0.946768000     -3.001771000      1.277998000
C       -1.192157000     -3.555606000      3.346976000
H       -0.648193000     -4.134901000      4.094594000
H       -2.068806000     -4.130316000      3.044794000
N        0.676099000     -2.265159000      2.334823000
N       -2.007417000     -1.246167000      2.928290000
C       -3.036499000      2.594647000      1.445595000
C       -3.001739000      3.249330000      2.676487000
C       -3.239737000      3.342104000      0.287158000
C       -3.165911000      4.626321000      2.750101000
H       -2.837004000      2.678121000      3.580941000
C       -3.406677000      4.722060000      0.361877000
H       -3.263418000      2.853000000     -0.674797000
C       -3.369419000      5.369071000      1.590693000
H       -3.135091000      5.119377000      3.713517000
H       -3.564442000      5.289584000     -0.546703000
H       -3.498808000      6.442474000      1.646753000
C        3.853371000      0.561069000      2.127947000
C        4.774545000      0.585664000      3.181221000
C        4.081747000      1.373779000      1.014207000
C        5.884609000      1.417151000      3.128871000
H        4.608196000     -0.037441000      4.050087000
C        5.202895000      2.189259000      0.955564000
H        3.403879000      1.351375000      0.177027000
C        6.104532000      2.219247000      2.013871000
H        6.579473000      1.435415000      3.958589000
H        5.373191000      2.798664000      0.077366000
H        6.974949000      2.861183000      1.969282000
O       -3.156360000      0.721283000      0.039277000
O       -3.156288000     -0.721227000     -0.039188000
C        2.967532000      1.695034000     -2.525037000
C        1.945359000      2.625255000     -2.505176000
C        0.324758000      0.935511000     -2.205296000
C        1.358093000     -0.018341000     -1.978725000
C        2.711538000      0.373294000     -2.207838000
C       -1.043385000      0.513670000     -2.255005000
C       -3.281426000      0.721695000     -3.023506000
H       -3.938041000      1.264098000     -3.687805000
C       -3.692565000     -0.371504000     -2.375249000
C       -2.808064000     -1.086284000     -1.415193000
C       -1.362577000     -0.716253000     -1.672655000
C       -0.328994000     -1.602121000     -1.324226000
C        0.986139000     -1.312132000     -1.555156000
H        1.741103000     -2.062744000     -1.392484000
H       -0.591640000     -2.570575000     -0.926030000
H        3.976609000      2.040924000     -2.688154000
H        2.135982000      3.684620000     -2.584661000
H       -4.707071000     -0.720206000     -2.501241000
C       -1.598150000      2.223815000     -3.950297000
H       -0.770193000      1.795594000     -4.518631000
H       -2.429730000      2.350932000     -4.636676000
C       -0.338055000      3.327619000     -2.116616000
H        0.198806000      4.223184000     -1.820273000
H       -0.946637000      3.001796000     -1.277981000
C       -1.191950000      3.555612000     -3.346960000
H       -0.647930000      4.134850000     -4.094583000
H       -2.068565000      4.130392000     -3.044813000
N        0.676236000      2.265110000     -2.334771000
N       -2.007336000      1.246231000     -2.928221000
C       -3.036514000     -2.594578000     -1.445637000
C       -3.001146000     -3.249184000     -2.676558000
C       -3.240472000     -3.342094000     -0.287371000
C       -3.165422000     -4.626144000     -2.750364000
H       -2.835859000     -2.677915000     -3.580874000
C       -3.407503000     -4.722038000     -0.362281000
H       -3.264671000     -2.853077000      0.674611000
C       -3.369646000     -5.368962000     -1.591117000
H       -3.134122000     -5.119138000     -3.713796000
H       -3.565827000     -5.289604000      0.546175000
H       -3.499116000     -6.442347000     -1.647332000
C        3.853429000     -0.561197000     -2.127917000
C        4.774613000     -0.585864000     -3.181188000
C        4.081837000     -1.373747000     -1.014065000
C        5.884704000     -1.417290000     -3.128719000
H        4.608247000      0.037140000     -4.050123000
C        5.203036000     -2.189166000     -0.955308000
H        3.403941000     -1.351291000     -0.176915000
C        6.104663000     -2.219236000     -2.013610000
H        6.579584000     -1.435618000     -3.958423000
H        5.373366000     -2.798455000     -0.077037000
H        6.975115000     -2.861122000     -1.968948000
112
Ph2Phenium2_O2_TFAH_S_0_C_2_tsoptSVP E(RB3LYP) =  -2978.27190141
H        3.674163000     -0.166050000     -0.504689000
O        2.304777000      0.138546000     -0.061643000
O        1.952093000      1.476731000     -0.392383000
C        1.431058000      1.521776000     -1.753017000
C       -3.443745000     -2.845680000     -1.929686000
C       -2.203095000     -3.458949000     -1.814094000
C       -1.081967000     -1.369271000     -1.923266000
C       -2.337340000     -0.686695000     -1.810789000
C       -3.548422000     -1.457894000     -1.867065000
C        0.130324000     -0.623513000     -2.147227000
C        2.307954000     -0.371835000     -3.084319000
H        3.070685000     -0.845830000     -3.701636000
C        2.418289000      0.908390000     -2.692800000
C        0.122254000      0.748632000     -1.828018000
C       -1.114346000      1.389298000     -1.600403000
C       -2.316655000      0.724517000     -1.680992000
H       -3.248720000      1.280437000     -1.635243000
H       -1.117721000      2.467298000     -1.449083000
H       -4.333414000     -3.472597000     -1.956487000
H       -2.105004000     -4.537549000     -1.693289000
H        3.294741000      1.488533000     -2.979739000
C        1.084805000     -2.437400000     -3.537153000
H        0.150151000     -2.377110000     -4.118004000
H        1.904307000     -2.484597000     -4.262691000
C        0.194465000     -3.445378000     -1.440306000
H       -0.073477000     -4.381532000     -0.939502000
H        0.694954000     -2.807992000     -0.703290000
C        1.080712000     -3.675106000     -2.653356000
H        0.726855000     -4.536449000     -3.239279000
H        2.094446000     -3.906933000     -2.293450000
N       -1.069610000     -2.750211000     -1.787674000
N        1.234558000     -1.192090000     -2.767884000
C        1.250260000      3.012211000     -2.036723000
C        0.752299000      3.407842000     -3.287147000
C        1.572264000      3.994276000     -1.091310000
C        0.559154000      4.758605000     -3.579597000
H        0.505934000      2.648819000     -4.032764000
C        1.378310000      5.349348000     -1.385338000
H        1.982709000      3.699544000     -0.127663000
C        0.867409000      5.735718000     -2.625970000
H        0.165874000      5.050053000     -4.556201000
H        1.633589000      6.104155000     -0.637725000
H        0.714546000      6.793116000     -2.853490000
C       -4.901577000     -0.858242000     -1.871147000
C       -5.843265000     -1.318094000     -2.811767000
C       -5.303233000      0.104971000     -0.928763000
C       -7.143513000     -0.813397000     -2.818810000
H       -5.545881000     -2.059485000     -3.555854000
C       -6.609099000      0.594002000     -0.925846000
H       -4.604579000      0.450660000     -0.172349000
C       -7.531792000      0.141370000     -1.873553000
H       -7.856784000     -1.169135000     -3.565209000
H       -6.907171000      1.329231000     -0.175563000
H       -8.552426000      0.530020000     -1.874081000
C       -4.072982000      1.561867000      2.170443000
C       -3.302190000      2.673008000      1.858536000
C       -1.298340000      1.424175000      2.050393000
C       -2.053664000      0.219267000      2.176353000
C       -3.484173000      0.300500000      2.252469000
C        0.133931000      1.388433000      2.179051000
C        2.222160000      2.448739000      2.554197000
H        2.728198000      3.361920000      2.867686000
C        2.919040000      1.318003000      2.254137000
C        2.243379000      0.111279000      1.887670000
C        0.788486000      0.144228000      2.041170000
C        0.014148000     -1.044936000      2.092631000
C       -1.346242000     -1.013704000      2.243342000
H       -1.894478000     -1.938050000      2.402642000
H        0.530454000     -2.003088000      2.086381000
H       -5.153804000      1.681362000      2.224376000
H       -3.755838000      3.634288000      1.618736000
H        4.006306000      1.336292000      2.247090000
C        0.200363000      3.654606000      3.201305000
H       -0.508738000      3.234774000      3.929775000
H        0.965198000      4.191359000      3.772735000
C       -1.237569000      3.757525000      1.179289000
H       -1.963481000      4.353118000      0.616096000
H       -0.521264000      3.338531000      0.462903000
C       -0.512799000      4.579730000      2.228445000
H       -1.211242000      5.219850000      2.786934000
H        0.198981000      5.236883000      1.707318000
N       -1.968654000      2.603227000      1.764653000
N        0.861349000      2.518240000      2.524894000
C        2.988565000     -1.175630000      2.064861000
C        3.835795000     -1.326782000      3.173908000
C        2.870310000     -2.239060000      1.155845000
C        4.549844000     -2.511665000      3.364616000
H        3.934425000     -0.513000000      3.894084000
C        3.592498000     -3.417330000      1.339117000
H        2.245208000     -2.114812000      0.274877000
C        4.435554000     -3.557838000      2.445203000
H        5.204892000     -2.612672000      4.232703000
H        3.503864000     -4.222766000      0.606898000
H        5.005274000     -4.478707000      2.587924000
C       -4.360491000     -0.882584000      2.376313000
C       -5.437512000     -0.853639000      3.282555000
C       -4.205154000     -2.004961000      1.541436000
C       -6.321815000     -1.928803000      3.363147000
H       -5.568279000      0.006206000      3.942316000
C       -5.102952000     -3.068820000      1.610511000
H       -3.402965000     -2.031922000      0.807113000
C       -6.160103000     -3.036923000      2.524806000
H       -7.142963000     -1.899947000      4.082225000
H       -4.978269000     -3.922631000      0.941489000
H       -6.859843000     -3.873397000      2.582120000
C        5.581748000     -0.366530000     -0.032614000
O        4.580427000     -0.590531000     -0.829505000
O        5.647999000      0.393227000      0.906612000
C        6.781783000     -1.271462000     -0.402011000
F        7.874960000     -0.922265000      0.276061000
F        6.496119000     -2.550715000     -0.102697000
F        7.060695000     -1.209165000     -1.711327000
112
Ph2Phenium2_O2_ClAcOH_S_0_C_2_tsoptSVP E(RB3LYP) =  -3140.24720102
H        3.802689830     -0.229393244     -0.582987268
O        2.377189268      0.225956537     -0.029912573
C        5.636213915     -0.502799134     -0.066943000
O        4.601745915     -0.806118756     -0.813397512
O        5.762094781      0.510676488      0.590897000
C        6.749945781     -1.541310268     -0.053376378
H        7.630618781     -1.129275025     -0.562889756
H        7.011740159     -1.727931890      0.995815622
Cl       6.348498512     -3.116182512     -0.818222000
O        1.970798110      1.504228025     -0.520493219
C        1.478804000      1.379926622     -1.886506975
C       -3.216425756     -3.161300000     -1.524239756
C       -1.947731756     -3.705861378     -1.362408756
C       -0.920967378     -1.600092378     -1.737419244
C       -2.201032000     -0.962192378     -1.685597622
C       -3.380237378     -1.782034000     -1.625238000
C        0.256244000     -0.835009378     -2.061910488
C        2.428213134     -0.607234378     -3.020518219
H        3.208246512     -1.114123000     -3.586505841
C        2.497620134      0.707762622     -2.747320085
C        0.197681378      0.560180244     -1.887272353
C       -1.062322622      1.173263622     -1.717854732
C       -2.239280000      0.453942622     -1.717079866
H       -3.190691622      0.975481000     -1.722373866
H       -1.111394622      2.260019622     -1.676198975
H       -4.077015756     -3.824371000     -1.456603134
H       -1.802808134     -4.759065756     -1.118534512
H        3.360110890      1.282753244     -3.084002951
C        1.281349378     -2.755007622     -3.241084244
H        0.337046756     -2.812294866     -3.806635000
H        2.092413756     -2.850080244     -3.971362866
C        0.452914244     -3.550013512     -1.031413378
H        0.227127488     -4.434637890     -0.429009512
H        0.922019244     -2.812945647     -0.372087244
C        1.350927244     -3.873580756     -2.213641378
H        1.052440866     -4.819985000     -2.687520512
H        2.379077244     -3.993443890     -1.833980000
N       -0.843267378     -2.955714756     -1.444981378
N        1.377729378     -1.423711378     -2.626960732
C        1.271271000      2.829921622     -2.332789488
C        0.658922378      3.083834110     -3.568329866
C        1.712278622      3.909911378     -1.556415244
C        0.463393378      4.394631732     -4.005602000
H        0.326036756      2.250472732     -4.187295110
C        1.513500244      5.224635000     -1.995582378
H        2.210258866      3.721550512     -0.606389488
C        0.886535000      5.470610488     -3.216312756
H       -0.021067244      4.575248597     -4.967684378
H        1.859941866      6.054762378     -1.375941756
H        0.728544622      6.496246110     -3.558576890
C       -4.756458000     -1.245832000     -1.674533000
C       -5.693416000     -1.862994622     -2.523767000
C       -5.185958000     -0.185247000     -0.856591000
C       -7.016390000     -1.422894622     -2.563321000
H       -5.378732378     -2.680843622     -3.176275378
C       -6.513594000      0.240048000     -0.883728000
H       -4.493395378      0.288808000     -0.167310622
C       -7.432022000     -0.371664622     -1.740036000
H       -7.725865000     -1.904890622     -3.241937378
H       -6.831607000      1.053172000     -0.225197622
H       -8.470163000     -0.033395622     -1.764469000
C       -3.878738756      1.846111000      1.952692756
C       -3.118024134      2.915035378      1.502029134
C       -1.098208756      1.747848756      1.913522378
C       -1.837860378      0.565110378      2.221621378
C       -3.270344378      0.624659378      2.235671756
C        0.333245244      1.746717756      2.033777866
C        2.420783000      2.868496000      2.174626000
H        2.925965378      3.820127244      2.337687025
C        3.121236622      1.716059134      1.998310463
C        2.445570244      0.456556000      1.808467011
C        0.997342866      0.503243756      2.073419463
C        0.243602622     -0.664852244      2.357634597
C       -1.117363378     -0.625613622      2.509067866
H       -1.652607622     -1.514836000      2.831813244
H        0.773679000     -1.601408244      2.510997329
H       -4.962217756      1.949544622      1.957611756
H       -3.581981512      3.822480378      1.113082134
H        4.206468622      1.742305134      1.943086353
C        0.394944622      4.140917622      2.686179134
H       -0.298956000      3.837223622      3.481090134
H        1.164087000      4.768389622      3.153840134
C       -1.061066512      3.915787512      0.684875512
H       -1.792916890      4.408666890      0.036902268
H       -0.338191512      3.399658268      0.043839134
C       -0.343053134      4.898236756      1.592560268
H       -1.049062134      5.605803378      2.052565025
H        0.353588488      5.479405512      0.968503268
N       -1.781520134      2.856822756      1.441866134
N        1.055671244      2.922918756      2.177915866
C        3.215197866     -0.784833000      2.162705816
C        4.161224085     -0.747548110      3.199153219
C        3.024508512     -1.988766134      1.468896329
C        4.905474707     -1.885274353      3.521678378
H        4.320896195      0.175714647      3.757456463
C        3.774061134     -3.124474756      1.781846488
H        2.323740159     -2.011693025      0.638313060
C        4.718415732     -3.073874488      2.810856512
H        5.640362060     -1.838530841      4.330124025
H        3.628676025     -4.039956512      1.208640622
H        5.311615353     -3.960013110      3.053908915
C       -4.127093378     -0.557186000      2.471978378
C       -5.267507378     -0.439919378      3.288264378
C       -3.891060378     -1.776528000      1.805812000
C       -6.135949378     -1.518617378      3.450861378
H       -5.462266378      0.497133622      3.816103756
C       -4.771767378     -2.845993000      1.955309000
H       -3.039732378     -1.871924622      1.134716000
C       -5.893241378     -2.724007378      2.780620000
H       -7.005683000     -1.419529756      4.099289378
H       -4.584635378     -3.776930000      1.413694622
H       -6.577962000     -3.563956378      2.900638000
54
Ph2Phenium_O2H_S_0_C_1_optfreq   E(RB3LYP) =  -1303.07143330 
C        3.558537000      1.480777000     -0.337335000
C        2.766533000      2.610446000     -0.243608000
C        0.806072000      1.315368000      0.001431000
C        1.601286000      0.138436000      0.097629000
C        3.013157000      0.237787000     -0.086513000
C       -0.623627000      1.218019000     -0.007737000
C       -2.782769000      2.197378000     -0.234228000
H       -3.326709000      3.074506000     -0.555733000
C       -3.406654000      1.139446000      0.289322000
C       -2.688120000     -0.115889000      0.636849000
C       -1.201217000      0.009601000      0.381581000
C       -0.392135000     -1.124018000      0.569223000
C        0.957121000     -1.090044000      0.362032000
H        1.538767000     -1.995846000      0.412606000
H       -0.869525000     -2.058532000      0.829578000
H        4.619205000      1.603902000     -0.495526000
H        3.190498000      3.602677000     -0.267474000
H       -4.479115000      1.156702000      0.420741000
C       -0.903849000      3.214630000     -1.432144000
H       -0.291426000      2.649619000     -2.136669000
H       -1.753397000      3.604225000     -1.986155000
C        0.743661000      3.793399000      0.328620000
H        1.503525000      4.500579000      0.645509000
H        0.124465000      3.551554000      1.188965000
C       -0.095511000      4.338338000     -0.807500000
H        0.533814000      4.802056000     -1.568554000
H       -0.750157000      5.107630000     -0.394637000
N        1.453690000      2.538615000     -0.040999000
N       -1.416477000      2.274527000     -0.423167000
C       -3.331886000     -1.294506000     -0.091991000
C       -2.904536000     -1.619720000     -1.379320000
C       -4.399289000     -1.999086000      0.464524000
C       -3.519801000     -2.640630000     -2.092144000
H       -2.088896000     -1.069996000     -1.830193000
C       -5.012355000     -3.024192000     -0.249146000
H       -4.753490000     -1.751238000      1.454381000
C       -4.574847000     -3.350392000     -1.527410000
H       -3.174250000     -2.881109000     -3.089686000
H       -5.835532000     -3.567061000      0.198258000
H       -5.053496000     -4.148264000     -2.080886000
C        3.910190000     -0.933262000     -0.015488000
C        4.790746000     -1.186978000     -1.071385000
C        3.938676000     -1.761850000      1.110247000
C        5.665305000     -2.263660000     -1.012432000
H        4.775711000     -0.547609000     -1.944630000
C        4.827744000     -2.826156000      1.172988000
H        3.283379000     -1.557099000      1.945827000
C        5.686950000     -3.084952000      0.109984000
H        6.331395000     -2.459402000     -1.842850000
H        4.849816000     -3.452953000      2.055176000
H        6.373326000     -3.920625000      0.158059000
O       -2.868023000     -0.456585000      2.060205000
O       -2.397097000      0.632114000      2.877839000
H       -1.463723000      0.390323000      3.012401000
62
Ph2Phenium_O2H_TFAH_S_0_C_1_tsopt    E(RB3LYP) =  -1830.09415700  
H       -2.734666000     -0.327289000     -1.495558000
O       -1.859607000     -1.475429000     -1.264337000
C        4.828368000      0.430579000     -0.473076000
C        4.734289000     -0.861622000     -0.953244000
C        2.497271000     -1.051317000     -0.223772000
C        2.487473000      0.329706000      0.099319000
C        3.693291000      1.081412000     -0.027457000
C        1.352249000     -1.860292000      0.068719000
C        0.283112000     -3.966903000      0.180407000
H        0.417946000     -5.037917000      0.195217000
C       -0.941363000     -3.406961000      0.310351000
C       -1.096325000     -1.994135000      0.438896000
C        0.140622000     -1.223469000      0.377720000
C        0.126086000      0.178102000      0.568421000
C        1.268435000      0.914840000      0.520059000
H        1.246173000      1.964005000      0.764371000
H       -0.817844000      0.659512000      0.770671000
H        5.767427000      0.952668000     -0.571217000
H        5.554012000     -1.334537000     -1.471769000
H       -1.804732000     -4.047127000      0.401811000
C        2.713109000     -3.911132000      0.381678000
H        3.223221000     -3.318547000      1.140181000
H        2.486556000     -4.875140000      0.826229000
C        3.493806000     -2.802480000     -1.693655000
H        4.280542000     -2.759184000     -2.439407000
H        2.538898000     -2.739402000     -2.210446000
C        3.577618000     -4.061450000     -0.856018000
H        4.605283000     -4.262243000     -0.552196000
H        3.240490000     -4.896485000     -1.470771000
N        3.604191000     -1.563237000     -0.876000000
N        1.429612000     -3.240693000      0.092173000
C       -2.243632000     -1.534101000      1.274823000
C       -2.019295000     -0.892641000      2.494314000
C       -3.556888000     -1.823139000      0.895410000
C       -3.086008000     -0.514645000      3.299212000
H       -1.008835000     -0.698724000      2.825811000
C       -4.621813000     -1.430977000      1.693841000
H       -3.743117000     -2.336904000     -0.036331000
C       -4.390965000     -0.771217000      2.896406000
H       -2.894329000     -0.018624000      4.241519000
H       -5.634168000     -1.643288000      1.376216000
H       -5.222323000     -0.467888000      3.518996000
C        3.769867000      2.520423000      0.287305000
C        4.736444000      2.975208000      1.188649000
C        2.932047000      3.445507000     -0.343138000
C        4.844555000      4.329136000      1.474005000
H        5.387320000      2.264541000      1.680590000
C        3.057650000      4.799994000     -0.069384000
H        2.203893000      3.108187000     -1.067882000
C        4.007133000      5.244002000      0.844950000
H        5.584330000      4.669026000      2.186328000
H        2.414073000      5.508921000     -0.572765000
H        4.096777000      6.299872000      1.063033000
O       -0.879133000     -1.608417000     -2.293193000
H       -0.393518000     -0.769141000     -2.256214000
C       -3.515914000      1.379222000     -0.886104000
O       -2.767477000      1.637370000      0.023699000
O       -3.479070000      0.381439000     -1.717936000
C       -4.735228000      2.292411000     -1.191970000
F       -4.757968000      3.357963000     -0.387465000
F       -4.706810000      2.732388000     -2.462385000
F       -5.886742000      1.617332000     -1.017430000
62
Ph2Phenium_O2H_ClAcOH_S_0_C_1_tsopt    E(RB3LYP) =  -1991.86618306
H       -2.746731573     -0.439976562     -1.899251647
O       -1.890417781     -1.458543975     -1.620485342
C        4.738953244      0.282444000     -0.288415378
C        4.634739244     -1.047430000     -0.650210756
C        2.348991622     -1.103895378     -0.075713756
C        2.360741244      0.298880244      0.110997622
C        3.594788866      1.003572622      0.003312622
C        1.158717622     -1.849022756      0.217786378
C        0.027244134     -3.906400756      0.441677134
H        0.125198512     -4.977236134      0.555390622
C       -1.191053622     -3.292526000      0.454067049
C       -1.282894732     -1.895935268      0.514907989
C       -0.052202378     -1.159744512      0.395637781
C       -0.037583134      0.261181244      0.427887268
C        1.127551488      0.953227866      0.377513000
H        1.123176488      2.025600244      0.496885488
H       -0.976609134      0.784604866      0.491918268
H        5.697504866      0.766093000     -0.361517000
H        5.472204244     -1.592095000     -1.058161756
H       -2.077557244     -3.900967378      0.537524184
C        2.431311756     -3.900320134      0.811496866
H        2.913224134     -3.245069756      1.537399488
H        2.143457134     -4.806898134      1.332798866
C        3.381241244     -3.014133000     -1.300940512
H        4.220708244     -3.063139622     -1.986087512
H        2.469401244     -2.968824622     -1.892418512
C        3.359783622     -4.192812378     -0.351795268
H        4.354984622     -4.402439756      0.039254353
H        3.024513866     -5.067754000     -0.907992268
N        3.477795244     -1.709009378     -0.590796756
N        1.185214622     -3.218419378      0.387303134
C       -2.520642866     -1.299813000      1.053370671
C       -2.469096512     -0.455237353      2.164114781
C       -3.769010732     -1.653659134      0.527235647
C       -3.636906025      0.052654025      2.717906378
H       -1.517631647     -0.210135597      2.610588293
C       -4.930770866     -1.129987378      1.071908244
H       -3.818089085     -2.307182890     -0.331734975
C       -4.869129512     -0.269807488      2.164933110
H       -3.580147293      0.703540537      3.579019244
H       -5.889683110     -1.388255756      0.636389975
H       -5.780884025      0.135068512      2.587752463
C        3.700323866      2.463774622      0.184739000
C        4.620749244      2.973673244      1.103300622
C        2.942388866      3.349286000     -0.590785000
C        4.760451622      4.345245244      1.264775622
H        5.209869244      2.295798244      1.706717622
C        3.103191622      4.717057622     -0.439602000
H        2.255159866      2.964012000     -1.331367000
C        4.002275622      5.220730622      0.494537000
H        5.463632000      4.731604244      1.993025622
H        2.522352622      5.394493000     -1.054102000
H        4.117421000      6.289841622      0.616250000
O       -0.712067622     -1.417310523     -2.442828184
H       -0.387691159     -0.510251389     -2.333974890
C       -3.630542975      1.277189732     -1.316249134
O       -2.732716353      1.688025244     -0.609635756
O       -3.580580597      0.232345866     -2.102832134
C       -5.013325110      1.916400353     -1.397305622
Cl      -5.175866866      3.404249110     -0.414162378
H       -5.241020244      2.172080975     -2.430039622
H       -5.752426353      1.202411975     -1.039967488
104
Ph2Phenium2_O2_S_half_C_1_optfreq_SVP    E(UB3LYP) =  -2452.01604045 
C       -4.989025000      1.811712000     -0.072366000
C       -5.464613000      0.527767000     -0.071539000
C       -3.334264000     -0.337773000     -0.803708000
C       -2.780460000      0.979183000     -0.716394000
C       -3.609046000      2.079040000     -0.269517000
C       -2.563119000     -1.408290000     -1.344073000
C       -2.342463000     -3.698440000     -2.013393000
H       -2.880699000     -4.612434000     -2.272917000
C       -0.997306000     -3.649635000     -2.047533000
C       -0.231633000     -2.409461000     -1.724361000
C       -1.169864000     -1.224309000     -1.550299000
C       -0.648581000      0.071754000     -1.469233000
C       -1.436761000      1.154182000     -1.123168000
H       -1.002740000      2.151820000     -1.114465000
H        0.407905000      0.231839000     -1.680689000
H       -5.678833000      2.622154000      0.168324000
H       -6.498727000      0.282094000      0.171708000
H       -0.430746000     -4.545733000     -2.304021000
C       -4.562139000     -2.682574000     -2.095086000
H       -4.778387000     -1.769440000     -2.671304000
H       -4.684388000     -3.529057000     -2.782603000
C       -5.041788000     -1.866597000      0.198536000
H       -5.822974000     -1.710957000      0.953819000
H       -4.177888000     -2.308552000      0.714307000
C       -5.514351000     -2.794909000     -0.911549000
H       -6.532442000     -2.530958000     -1.240113000
H       -5.543301000     -3.826750000     -0.526106000
N       -4.634501000     -0.550384000     -0.307848000
N       -3.153741000     -2.636523000     -1.677312000
C        0.864725000     -2.121672000     -2.756340000
C        0.606331000     -2.324169000     -4.119242000
C        2.109292000     -1.597806000     -2.376573000
C        1.569939000     -2.008444000     -5.081056000
H       -0.360832000     -2.725886000     -4.428583000
C        3.075782000     -1.284600000     -3.336874000
H        2.312578000     -1.430368000     -1.322373000
C        2.809770000     -1.487949000     -4.693938000
H        1.350344000     -2.170547000     -6.139468000
H        4.038970000     -0.877492000     -3.018464000
H        3.562975000     -1.242743000     -5.446904000
C       -3.075229000      3.422262000      0.008602000
C       -3.772683000      4.581480000     -0.398994000
C       -1.886802000      3.605024000      0.753196000
C       -3.294495000      5.857613000     -0.094793000
H       -4.692192000      4.475650000     -0.979656000
C       -1.412428000      4.880060000      1.058714000
H       -1.346544000      2.731198000      1.119622000
C       -2.109144000      6.017275000      0.632193000
H       -3.849574000      6.736039000     -0.435062000
H       -0.492117000      4.986911000      1.638248000
H       -1.732542000      7.016153000      0.865546000
O        0.544422000     -2.623755000     -0.491527000
O       -0.380806000     -2.603534000      0.617003000
C        4.808540000      2.075371000     -0.228408000
C        5.331926000      0.786528000     -0.207557000
C        3.358138000     -0.099268000      0.772835000
C        2.727948000      1.180376000      0.637752000
C        3.474288000      2.278477000      0.098414000
C        2.645933000     -1.189100000      1.382794000
C        2.555173000     -3.426994000      2.209183000
H        3.147066000     -4.286439000      2.529063000
C        1.211837000     -3.451521000      2.222896000
C        0.375090000     -2.279770000      1.817776000
C        1.253799000     -1.060404000      1.551369000
C        0.654500000      0.205146000      1.404161000
C        1.375160000      1.313674000      1.030227000
H        0.898608000      2.289243000      0.986585000
H       -0.408005000      0.309468000      1.615358000
H        5.422687000      2.883923000     -0.624044000
H        6.319436000      0.567924000     -0.614842000
H        0.691675000     -4.358862000      2.532076000
C        4.699248000     -2.232813000      2.272137000
H        4.814712000     -1.268559000      2.791427000
H        4.866634000     -3.019427000      3.017665000
C        5.153228000     -1.619871000     -0.093365000
H        5.919110000     -1.491792000     -0.864867000
H        4.321246000     -2.180452000     -0.535427000
C        5.695273000     -2.339555000      1.126318000
H        6.663088000     -1.917247000      1.436878000
H        5.860138000     -3.390361000      0.842245000
N        4.624695000     -0.264624000      0.221081000
N        3.305492000     -2.333752000      1.810052000
C       -0.719314000     -1.971923000      2.845603000
C       -0.428373000     -2.053973000      4.214067000
C       -1.994341000     -1.544802000      2.445719000
C       -1.393861000     -1.714813000      5.166109000
H        0.563188000     -2.378828000      4.536169000
C       -2.960387000     -1.207409000      3.397832000
H       -2.225142000     -1.468772000      1.385458000
C       -2.663956000     -1.290462000      4.761522000
H       -1.151366000     -1.782255000      6.229682000
H       -3.947537000     -0.875016000      3.066822000
H       -3.418141000     -1.025160000      5.506623000
C        2.848422000      3.594915000     -0.162486000
C        3.430061000      4.769698000      0.343709000
C        1.697747000      3.689093000     -0.967782000
C        2.853624000      6.012809000      0.072806000
H        4.324236000      4.703878000      0.967534000
C        1.137359000      4.934575000     -1.250862000
H        1.254029000      2.784817000     -1.387465000
C        1.707871000      6.098254000     -0.724642000
H        3.302724000      6.918652000      0.486898000
H        0.246036000      4.994599000     -1.878887000
H        1.257729000      7.071238000     -0.935459000
22
Phenazine_S_0_C_0_optfreq   E(RB3LYP) =  -571.258814
C       0.000000    3.578000    0.715000
C       0.000000    2.399000    1.417000
C       0.000000    1.147000    0.725000
C       0.000000    1.147000   -0.725000
C       0.000000    2.399000   -1.417000
C       0.000000    3.578000   -0.715000
C      -0.000000   -1.147000   -0.725000
C      -0.000000   -1.147000    0.725000
C      -0.000000   -2.399000    1.417000
H       0.000000   -2.377000    2.509000
C      -0.000000   -3.578000    0.715000
C      -0.000000   -3.578000   -0.715000
C      -0.000000   -2.399000   -1.417000
H       0.000000    4.532000    1.247000
H       0.000000    2.377000    2.509000
H       0.000000    2.377000   -2.509000
H       0.000000    4.532000   -1.247000
H      -0.000000   -4.532000    1.247000
H      -0.000000   -4.532000   -1.247000
H       0.000000   -2.377000   -2.509000
N      -0.000000   -0.000000   -1.416000
N      -0.000000   -0.000000    1.416000
22
Phenazine_S_half_C_m1_optfreq   E(UB3LYP) =  -571.367175
C      -0.000000    3.613000    0.704000
C      -0.000000    2.407000    1.400000
C      -0.000000    1.158000    0.725000
C       0.000000    1.158000   -0.725000
C       0.000000    2.407000   -1.400000
C       0.000000    3.613000   -0.704000
C      -0.000000   -1.158000   -0.725000
C      -0.000000   -1.158000    0.725000
C      -0.000000   -2.407000    1.400000
H      -0.000000   -2.384000    2.494000
C      -0.000000   -3.613000    0.704000
C      -0.000000   -3.613000   -0.704000
C      -0.000000   -2.407000   -1.400000
H      -0.000000    4.560000    1.252000
H       0.000000    2.384000    2.494000
H       0.000000    2.384000   -2.494000
H       0.000000    4.560000   -1.252000
H      -0.000000   -4.560000    1.252000
H      -0.000000   -4.560000   -1.252000
H       0.000000   -2.384000   -2.494000
N       0.000000   -0.000000   -1.435000
N      -0.000000   -0.000000    1.435000
